# Supplementary material for: Comparative genomic and phenotypic analysis of Escherichia coli ST1193 and ST131 from urinary and bloodstream infections: insights into resistance, virulence, and divergent strategies
Source: BMC Infect Dis. 2025 Dec 24;25:1732. doi: 10.1186/s12879-025-12044-5 (PMC12729012; doi:10.1186/s12879-025-12044-5)
Supplement: Supplementary file 2 — Supplementary Material 2 [file 12879_2025_12044_MOESM2_ESM.xlsx]

## Sheet: Table S1
Table S1. Distribution of fumC alleles in the original Escherichia coli collection prior to the construction of the balanced cohort.
BSI （2019.7-2020.6）			Original number	fumC Type		UTI （2019.7-2020.6）			Original number	fumC Type
			2201	14					UR005	14
			2208	13					UR014	276
			2214	14					UR023	37
			2215	14					UR035	14
			2217	38					UR111	40
			2220	40					UR121	14
			2232	65					UR124	7
			2234	11					UR131	106
			2237	52					UR137	14
			2238	26					UR144	38
			2243	35					UR163	4
			2252	14					UR169	38
			2274	11					UR171	7
			2284	70					UR172	14
			2292	14					UR175	6
			2299	40					UR179	14
			2301	88					UR187	14
			2311	23					UR224	24
			2312	88					UR225	14
			2324	11					UR233	88
			2338	6					UR235	38
			2342	65					UR242	43
			2349	14					UR251	38
			2354	4					UR279	4
			2361	27					UR280	6
			2368	No sequencing results					UR281	14
			2369	11					UR288	35
			2371	4					UR310	14
			2375	4					UR318	14
			2377	4					UR323	11
			2384	35					UR357	14
			2391	40					UR365	4
			2407	11					UR370	40
			2415	40					UR399	88
			2419	14					UR400	21
			2421	40					UR422	26
			2422	40					UR425	14
			2433	38					UR432	4
			2434	40					UR434	88
			2452	37					UR440	24
			2459	40					UR474	14
			2460	4					UR477	14
			2461	40					UR479	11
			2473	No sequencing results					UR488	24
			2482	11					UR489	40
			2486	11					UR511	7
			2487	11					UR514	14
			2491	11					UR516	26
			2496	26					UR519	35
			2503	40					UR527	14
			2508	35					UR529	14
			2509	11					UR563	13
			2512	11					UR589	24
			2535	No sequencing results					UR596	35
			2552	11					UR609	14
			2573	11					UR621	24
			2576	6					UR623	14
			2580	14					UR648	14
			2583	40					UR658	40
			2592	40					UR672	40
			2594	70					UR696	40
			2599	4					UR701	14
			2604	11					UR706	14
			2639	41					UR709	24
			2640	106					UR754	4
			2643	4					UR756	4
			2650	14					UR761	40
			2660	37					UR764	52
			2668	11					UR779	40
			2680	26					UR782	40
			2709	24					UR784	11
			2729	11					UR786	4
			2730	6					UR787	70
			2731	88					UR791	4
			2737	4					UR792	26
			2746	24					UR796	26
			2757	14					UR825	21
			2761	306					UR828	24
			2762	7					UR850	40
			2766	38					UR859	14
			2907	29					UR863	14
			2925	40					UR899	35
			2933	4					UR900	4
			2935	11					UR904	40
			2939	26					UR908	11
			2945	11					UR912	29
			2946	40					UR923	26
			2948	No sequencing results					UR970	26
			2951	No sequencing results					UR965	35
			2952	40					UR967	1667
			2953	37					UR981	40
			2959	35					UR982	40
			2960	40					UR986	13
			2965	40					UR999	14
			2981	7					UR1005	4
			2987	14					UR1019	14
			3008	38					UR1026	35
			3010	14					UR1031	52
			3011	40					UR1039	35
			3013	24					UR1041	26
			3014	13					UR1043	38
			3018	No sequencing results					UR1044	24
			3019	37					UR1053	40
									UR1068	14
									UR1104	14
									UR1134	19
									UR1135	11
									UR1144	40
									UR1147	4
									UR1156	11
									UR1158	14
									UR1160	88
									UR1162	11
									UR1165	26
									UR1167	40
									UR1202	40
									UR1212	35
									UR1213	40
									UR1254	40
									UR1257	14
									UR1265	40
									UR1268	14
									UR1275	14
									UR1284	40
									UR1341	14
									UR1349	35
									UR1355	732
									UR1357	38
									UR1362	14
									UR1368	38
									UR1384	1668
									UR1451	14
									UR1460	65
									UR1465	14
									UR1466	14
									UR1526	14
									UR1569	40
									UR1572	38
									UR1585	4
									UR1598	11
									UR1600	14
									UR1613	26
									UR1647	4
									UR1650	14
									UR1656	14
									UR1657	13
									UR1659	26
									UR1688	14
									UR1691	11
									UR1695	187
									UR1697	23
